# Supplementary material for: Identification of Multiple Noise Sources Improves Estimation of Neural Responses across Stimulus Conditions
Source: eNeuro. 2021 Jul 3;8(4):ENEURO.0191-21.2021. doi: 10.1523/ENEURO.0191-21.2021 (PMC8260275; doi:10.1523/ENEURO.0191-21.2021)
Supplement: Extended Data 1 — Code that fits the multistage noise model to data. See README file for additional details. Download Extended Data 1, ZIP file. [file enu-eN-NWR-0191-21-s02.zip]

Archive with 18 entries (16 files):
- Code/
- Code/.gitignore
- Code/calculate_mnm_likelihood.m
- Code/calculate_mnm_likelihood_parallel.m
- Code/demo_fit_multistage_noise_model.m
- Code/fminsearchbnd.m
- Code/gauss.m
- Code/multistage_noise_model_optimization.m
- Code/mult_likelihood.cpp
- Code/mult_likelihood_wrapper.m
- Code/nl_sr.m
- Code/nl_sr_reparam.m
- Code/README.md
- Code/run_fit_fminsearchbnd.m
- Code/savedResults/
- Code/savedResults/.gitignore
- Code/test_data_allGaussian.mat
- Code/test_data_downMixture.mat
