# Supplementary material for: Identification of Multiple Noise Sources Improves Estimation of Neural Responses across Stimulus Conditions
Source: eNeuro. 2021 Jul 3;8(4):ENEURO.0191-21.2021. doi: 10.1523/ENEURO.0191-21.2021 (PMC8260275; doi:10.1523/ENEURO.0191-21.2021)
Supplement: Extended Data 1 — Code that fits the multistage noise model to data. See README file for additional details. Download Extended Data 1, ZIP file. [file enu-eN-NWR-0191-21-s02.zip › Code/demo_fit_multistage_noise_model.m]

% This code fits a multiply stochastic model to neural responses. 

%% load parameters
dataFilename = 'test_data_downMixture'; % test_data_downMixture or test_data_allGaussian
iterationIDs = 1:2;                     % will run optimization for two different initial conditions, saved as "_1" and "_2"
runParallel = 0;                        % 0 will run without opening up a parallel pool of workers; 1 runs in parallel
maxIter = 1000;                         % maximum number of iterations to run optimization
descr = 'example dataset with downstream noise drawn from mixture model';  % optional description for this set of runs
init = [];                              % option to specify initial conditions of optimization

%% run optimization
[prsSol, lsqSol, xdata, ydata] = multistage_noise_model_optimization(dataFilename,iterationIDs,runParallel,maxIter,descr,init);

%% plot results
figure; hold on;
plot(xdata,ydata,'.','handlevisibility','off');
xVec = min(xdata):max(xdata);
plot(xVec,nl_sr_reparam(prsSol(4:7),xVec),'linewidth',2)
plot(xVec,nl_sr(lsqSol,xVec));
legend({'multistage noise model'; 'least squares'},'location','nw')
xlabel('inputs')
ylabel('responses')
