# Supplementary material for: Identification of Multiple Noise Sources Improves Estimation of Neural Responses across Stimulus Conditions
Source: eNeuro. 2021 Jul 3;8(4):ENEURO.0191-21.2021. doi: 10.1523/ENEURO.0191-21.2021 (PMC8260275; doi:10.1523/ENEURO.0191-21.2021)
Supplement: Extended Data 1 — Code that fits the multistage noise model to data. See README file for additional details. Download Extended Data 1, ZIP file. [file enu-eN-NWR-0191-21-s02.zip › Code/nl_sr.m]

function f = nl_sr(prs,x)
% function f = nl_sr(prs,x)
%
% Generates softplus function: 
%    f = prs(1)*log( 1 + exp(prs(2)*x + prs(3)) ) + prs(4)

f = zeros(size(x));

idx1 = prs(2)*x+prs(3)<500;
idx2 = prs(2)*x+prs(3)>=500;
f(idx1) = prs(1)*log(1+exp(prs(2)*x(idx1)+prs(3))) + prs(4);
f(idx2) = prs(1) * (prs(2)*x(idx2)+prs(3)) + prs(4);
